# Supplementary material for: Uncovering the unique characteristics of different groups of 5-HT5AR ligands with reference to their interaction with the target protein
Source: Pharmacol Rep. 2024 Jul 6;76(5):1130–46. doi: 10.1007/s43440-024-00622-4 (PMC11387456; doi:10.1007/s43440-024-00622-4)
Supplement: Supplementary file 4 — Supplementary file4 (XLSX 125 KB) File S2. A collection of 5-HT5AR ligands covering literature and patent data [file 43440_2024_622_MOESM4_ESM.xlsx]

## Sheet: 5ht5a_ostateczne_klastrowanie
CdId
